# Supplementary material for: Simulating and Verifying a 2D/3D Laser Line Sensor Measurement Algorithm on CAD Models and Real Objects
Source: Sensors (Basel). 2024 Nov 20;24(22):7396. doi: 10.3390/s24227396 (PMC11598557; doi:10.3390/s24227396)
Supplement: Supplementary file 1 [file sensors-24-07396-s001.zip]

Archive with 3 entries (3 files):
- Generating_2D_laser_measurements_from_STL_CAD_data_final.mlx
- Instructions_for_algorithm.pdf
- L_250_250_500mm.STL
